# Supplementary material for: Rapid size change associated with intra-island evolutionary radiation in extinct Caribbean “island-shrews”
Source: BMC Evol Biol. 2020 Aug 18;20:106. doi: 10.1186/s12862-020-01668-7 (PMC7437022; doi:10.1186/s12862-020-01668-7)
Supplement: Supplementary file 1 — Additional file 1: Figure S1. (a) Distribution of read lengths in paired-reads dataset. (b) Level of coverage across reference mitochondrial genome in mapped-reads dataset. Figure S2. Maximum likelihood phylogeny generated using RAxML, including Nesophontes paramicrus, N. zamicrus, and extant eulipotyphlans with available whole mitochondrial genome data. Node values represent bootstrap support (100 replicates). Table S1. Morphometric measurements taken on Hispaniolan Nesophontes mandibles. Table S2. Measurement and PCA data for Hispaniolan Nesophontes mandibles. Table S3. Genes used in phylogenetic analysis, including GenBank accession numbers. Asterisk indicates chimeric taxon made up of multiple species. Table S4. Evolutionary models chosen for each gene in the alignment using PartitionFinder. Table S5. Fossil constraints and priors used in divergence date analysis. Table S6. Eulipotyphlan species used in pairwise genetic distance analysis. Table S7. Pairwise distances for eulipotyphlan sister species pairs in the mitochondrial cyt b gene, showing number of base differences per site between sequences. Table S8. Pairwise distances for eulipotyphlan sister species pairs in the mitochondrial 12S gene, showing number of base differences per site between sequences. Table S9. Pairwise distances for eulipotyphlan sister species pairs in the CREM (cAMP responsive element modulator) protein-coding nuclear gene, showing number of base differences per site between sequences. Table S10. Pairwise distances for eulipotyphlan sister species pairs in the BRCA1 (Breast Cancer 1) protein-coding nuclear gene, showing number of base differences per site between sequences. Table S11. Pairwise distances for eulipotyphlan sister species pairs in the RAG1 (recombination activating gene 1) protein-coding nuclear gene, showing number of base differences per site between sequences. Table S12. Pairwise distances for eulipotyphlan sister species pairs in the BDNF (brain derived neurotrophic f [file 12862_2020_1668_MOESM1_ESM.zip]

Archive with 2 entries (2 files):
- Table_S2.xlsx
- Woods_et_al_SI_figs+tables_revised.pdf
