# Supplementary material for: Rapid size change associated with intra-island evolutionary radiation in extinct Caribbean “island-shrews”
Source: BMC Evol Biol. 2020 Aug 18;20:106. doi: 10.1186/s12862-020-01668-7 (PMC7437022; doi:10.1186/s12862-020-01668-7)
Supplement: Supplementary file 1 — Additional file 1: Figure S1. (a) Distribution of read lengths in paired-reads dataset. (b) Level of coverage across reference mitochondrial genome in mapped-reads dataset. Figure S2. Maximum likelihood phylogeny generated using RAxML, including Nesophontes paramicrus, N. zamicrus, and extant eulipotyphlans with available whole mitochondrial genome data. Node values represent bootstrap support (100 replicates). Table S1. Morphometric measurements taken on Hispaniolan Nesophontes mandibles. Table S2. Measurement and PCA data for Hispaniolan Nesophontes mandibles. Table S3. Genes used in phylogenetic analysis, including GenBank accession numbers. Asterisk indicates chimeric taxon made up of multiple species. Table S4. Evolutionary models chosen for each gene in the alignment using PartitionFinder. Table S5. Fossil constraints and priors used in divergence date analysis. Table S6. Eulipotyphlan species used in pairwise genetic distance analysis. Table S7. Pairwise distances for eulipotyphlan sister species pairs in the mitochondrial cyt b gene, showing number of base differences per site between sequences. Table S8. Pairwise distances for eulipotyphlan sister species pairs in the mitochondrial 12S gene, showing number of base differences per site between sequences. Table S9. Pairwise distances for eulipotyphlan sister species pairs in the CREM (cAMP responsive element modulator) protein-coding nuclear gene, showing number of base differences per site between sequences. Table S10. Pairwise distances for eulipotyphlan sister species pairs in the BRCA1 (Breast Cancer 1) protein-coding nuclear gene, showing number of base differences per site between sequences. Table S11. Pairwise distances for eulipotyphlan sister species pairs in the RAG1 (recombination activating gene 1) protein-coding nuclear gene, showing number of base differences per site between sequences. Table S12. Pairwise distances for eulipotyphlan sister species pairs in the BDNF (brain derived neurotrophic f [file 12862_2020_1668_MOESM1_ESM.zip › Table_S2.xlsx]

## Sheet: Class_H
Table S2. Measurement and PCA data for Hispaniolan Nesophontes mandibles.
												Mandible measurements
Specimen	Site	Country	Latitude	Longitude		C1	C2	C3	C4	C5	C6	C7	C8	C9	C10	C11	C12	C13		PC1	PC2	mclust classification	mclust uncertainty score
UF 166451	Trou Diable	Haiti	19.47	-72.32		7.27	2.87	12.58	11.6	9.4	5.26	4.54	4.2	1.43	1.37	3.86	5.67	2.91		-6.46417	0.000739018	1	2.01e-06
UF 166452	Trou Diable	Haiti	19.47	-72.32		7.6	2.91	12.72	11.81	9.88	5.09	4.51	4.39	1.55	1.26	3.69	5.56	2.76		-6.43067	0.453445	1	1.97e-06
UF 166453	Trou Diable	Haiti	19.47	-72.32		7.46	2.81	12.39	11.77	9.6	4.79	4.51	4.07	1.49	1.42	3.64	5.31	2.72		-6.76377	0.272658	1	1.01e-07
UF 166455	Trou Diable	Haiti	19.47	-72.32		7.56	2.93	12.22	11.39	9.54	4.91	4.45	4.22	1.44	1.3	3.7	5.63	2.82		-6.66603	0.261169	1	1.52e-07
UF 166456	Trou Diable	Haiti	19.47	-72.32		7.36	3.05	12.58	11.74	9.85	5.1	4.58	4.21	1.39	1.29	3.89	5.49	2.73		-6.49486	0.473951	1	1.64e-06
UF 23691	Cerro de San Francisco	Dominican Republic	19.08	-71.7		9.48	3.31	15.95	14.95	12.45	6.55	5.89	5.45	2.46	2.22	5.81	7.62	4.05		-1.00527	-1.16962	2	3.62e-06
UF 23662	Cerro de San Francisco	Dominican Republic	19.08	-71.7		9.11	3.41	15.35	14.57	12.05	6.51	6.07	6.08	2.37	2.1	5.59	7.73	3.79		-1.31308	-0.800988	2	1.08e-05
UF 23673	Cerro de San Francisco	Dominican Republic	19.08	-71.7		8.76	3.23	14.75	13.91	11.95	6.09	5.7	5.59	2.19	1.88	4.94	7.17	3.42		-2.67763	-0.297259	2	2.59e-05
UF 23660	Cerro de San Francisco	Dominican Republic	19.08	-71.7		8.99	3.33	14.94	14.39	12.13	6.17	5.75	5.8	2.21	1.84	5.18	7.12	3.54		-2.29308	-0.230967	2	8.43e-05
UF 23687	Cerro de San Francisco	Dominican Republic	19.08	-71.7		9.03	3.52	14.98	14.06	12.24	6.25	5.41	5.74	2.2	1.82	5	7.15	3.51		-2.36096	-0.0153657	2	0.000491562
UF 23679	Cerro de San Francisco	Dominican Republic	19.08	-71.7		8.93	3.27	14.92	14.48	12.48	6.1	5.86	5.68	2.46	2.13	5.1	7.19	3.82		-1.85571	-0.748694	2	5.52e-06
UF 23661	Cerro de San Francisco	Dominican Republic	19.08	-71.7		8.88	3.27	15.81	14.68	12.64	6.82	6.28	6.32	2.29	2.18	5.33	7.69	3.78		-1.19681	-0.647912	2	3.43e-05
UF 23625	Cerro de San Francisco	Dominican Republic	19.08	-71.7		11.16	4.3	18.17	17.58	15.5	7.24	7.06	7.47	2.75	2.43	6.18	8.51	4.04		2.32372	0.481612	3	2e-07
UF 23613	Cerro de San Francisco	Dominican Republic	19.08	-71.7		10.94	4.04	18.2	17.72	15.7	7.86	7.6	7.88	2.79	2.5	6.2	8.64	4.13		2.7098	0.233358	3	1.55e-06
UF 23616	Cerro de San Francisco	Dominican Republic	19.08	-71.7		10.5	4.31	18.38	17.74	15.8	8.18	7.83	7.95	2.87	2.41	6.58	9.26	4.47		3.36542	-0.181706	3	2.37e-05
UF 23618	Cerro de San Francisco	Dominican Republic	19.08	-71.7		10.86	4.23	18.19	17.27	15.44	7.5	6.93	7.32	2.9	2.32	6.24	8.66	4.04		2.25269	0.248675	3	1.17e-05
UF 23628	Cerro de San Francisco	Dominican Republic	19.08	-71.7		10.96	4.11	19	18.15	15.63	7.98	7.57	7.62	2.99	2.56	6.59	9.17	4.39		3.36595	-0.314336	3	0.000134478
UF 169157	Cueva los Tres Ojos	Dominican Republic	18.48	-69.92		9.27	3.67	16.29	15.16	12.41	7.03	6.48	6.14	2.4	1.99	6.07	8.48	3.98		-0.310358	-0.867824	2	6.3e-05
UF 169158	Cueva los Tres Ojos	Dominican Republic	18.48	-69.92		9.25	3.56	16.1	15.44	12.84	6.84	6.69	6.19	2.35	2.33	5.79	7.83	3.91		-0.379806	-0.706346	2	0.000150547
UF 169160	Cueva los Tres Ojos	Dominican Republic	18.48	-69.92		9.43	3.57	16.83	16.16	13.65	7.57	7.08	6.82	2.52	2.56	5.95	8.1	3.89		0.684506	-0.621882	2	0.00577047
UF 72284	Trou Jean Paul	Haiti	18.28	-72.28		10.14	3.61	17.02	16.36	14.06	7.07	6.74	6.85	2.46	2.24	5.23	7.49	3.82		0.134601	0.335972	3	0.0262555
UF 72287	Trou Jean Paul	Haiti	18.28	-72.28		10.51	3.99	17.88	17.15	14.96	7.66	7.15	7.43	2.56	2.29	5.89	8.52	4.28		1.8379	0.0858321	3	0.000838436
UF 72293	Trou Jean Paul	Haiti	18.28	-72.28		10.86	3.91	18.57	17.75	15.68	7.7	7.18	7.42	2.45	2.12	5.87	8.54	4.32		1.98102	0.423971	3	2.78e-06
UF 72123	Trou Jean Paul	Haiti	18.28	-72.28		10.57	3.72	18.3	17.37	15.15	7.62	7.1	7.15	2.64	2.32	5.73	8.05	3.85		1.42067	0.41635	3	4.25e-05
UF 72125	Trou Jean Paul	Haiti	18.28	-72.28		8.85	3.36	15.25	14.33	12.08	6.57	5.95	5.67	2.18	2.12	5.08	7.47	3.87		-1.79317	-0.710178	2	7.57e-06
UF 72139	Trou Jean Paul	Haiti	18.28	-72.28		10.51	3.97	18.08	17.28	15.09	7.71	7.42	7.71	2.54	2.14	5.83	7.99	3.77		1.53318	0.859692	3	1.38e-08
UF 72143	Trou Jean Paul	Haiti	18.28	-72.28		10.39	3.89	17.61	16.6	14.72	7.36	6.78	6.95	2.25	2.09	5.12	7.6	3.79		0.393399	0.992975	3	2.56e-07
UF 72145	Trou Jean Paul	Haiti	18.28	-72.28		10.86	3.9	18.34	17.31	15.2	7.73	7.09	7.62	2.54	2.34	5.85	7.99	3.84		1.67632	0.702419	3	1.14e-07
UF 72147	Trou Jean Paul	Haiti	18.28	-72.28		10.73	3.87	18.16	17.12	14.8	7.59	7.16	7.19	2.45	1.95	5.58	7.74	3.76		0.973063	1.00361	3	1.46e-08
UF 72150	Trou Jean Paul	Haiti	18.28	-72.28		10.64	3.79	17.84	17.02	14.59	7.28	6.98	7.11	2.56	2.23	5.65	8.07	3.73		1.00475	0.533453	3	4.28e-05
UF 72152	Trou Jean Paul	Haiti	18.28	-72.28		10.28	3.73	17.33	16.62	14.48	7.3	6.77	7.09	2.53	2.18	5.72	7.78	3.53		0.532875	0.57824	3	0.000157356
UF 72154	Trou Jean Paul	Haiti	18.28	-72.28		10.39	3.95	17.62	16.73	13.86	7.55	7.03	6.63	2.43	2.23	5.91	8.28	3.72		0.912669	0.282321	3	0.00274418
UF 72155	Trou Jean Paul	Haiti	18.28	-72.28		10.24	3.72	17.79	16.93	14.71	7.48	6.99	7.09	2.5	2.18	5.57	8.1	3.84		0.907219	0.400801	3	0.000500441
UF 72159	Trou Jean Paul	Haiti	18.28	-72.28		10.67	3.97	18.33	17.35	15.31	7.52	7.05	6.86	2.67	2.19	4.95	7.62	3.96		1.16725	0.971864	3	1.04e-08
UF 76429	Trou Fon Pelen	Haiti	18.37	-73.88		7.28	2.91	12.23	11.7	9.64	5.23	4.92	4.21	1.46	1.38	3.75	5.55	2.82		-6.42828	0.200333	1	4.92e-07
UF 76735	Trou Fon Pelen	Haiti	18.37	-73.88		7.14	2.98	12.55	11.92	10.15	5.26	4.83	4.21	1.51	1.35	3.74	5.53	2.9		-6.26445	0.269558	1	1.34e-06
UF 76422	Trou Fon Pelen	Haiti	18.37	-73.88		7.34	2.93	12.32	11.65	9.91	5.06	4.81	4.19	1.52	1.35	3.77	5.57	2.7		-6.47513	0.335206	1	4.92e-07
UF 76765	Trou Fon Pelen	Haiti	18.37	-73.88		7.16	2.88	11.97	11.24	9.6	4.62	4.55	4.11	1.44	1.14	3.63	5.4	2.67		-7.12735	0.410955	1	3.73e-08
UF 76582	Trou Fon Pelen	Haiti	18.37	-73.88		9.44	3.25	16.09	15.8	13.07	6.99	6.66	6.18	2.6	1.88	5.46	7.93	3.98		-0.576491	-0.624104	2	0.000165706
UF 76583	Trou Fon Pelen	Haiti	18.37	-73.88		9.75	3.7	16.5	15.57	13	7.02	6.33	6.19	2.43	2.02	5.45	7.7	3.8		-0.489672	-0.0519106	2	0.0362334
UF 76640	Trou Fon Pelen	Haiti	18.37	-73.88		9.53	3.67	16.06	15.5	12.83	6.56	6.2	6.03	2.26	2.11	5.37	7.9	3.9		-0.784375	-0.303459	2	0.00133206
UF 76674	Trou Fon Pelen	Haiti	18.37	-73.88		11.49	4.29	18.8	17.78	15.1	7.51	6.98	7.2	2.74	2.31	5.9	8.39	3.97		2.2042	0.769191	3	2.38e-09
UF 76641	Trou Fon Pelen	Haiti	18.37	-73.88		11.08	4.34	18.6	17.92	16.17	7.87	7.6	8.25	2.68	2.43	6.35	9.02	4.26		3.20104	0.478345	3	2.04e-09
UF 76673	Trou Fon Pelen	Haiti	18.37	-73.88		9.52	3.6	15.32	14.91	12.74	5.95	5.8	5.89	2.23	1.85	5	7.34	3.8		-1.73619	0.0216028	2	0.00279462
UF 76644	Trou Fon Pelen	Haiti	18.37	-73.88		9.75	3.68	16.33	15.27	13.26	6.88	6.15	6.24	2.31	1.91	5.34	7.69	3.96		-0.683305	-0.0292385	2	0.0263305
UF 76598	Trou Fon Pelen	Haiti	18.37	-73.88		9.84	3.58	16.71	15.4	13.44	6.9	6.27	6.35	2.27	1.82	5.59	8.03	4.01		-0.478582	-0.146559	2	0.0140615
UF 76655	Trou Fon Pelen	Haiti	18.37	-73.88		10.99	4.11	18.53	17.88	15.7	7.67	7.4	7.61	2.67	2.27	6.02	8.74	4.23		2.47503	0.419342	3	2.61e-07
NHMUK PV M 106277	Cueva de Bosque Humido	Dominican Republic	19.08	-69.48		9.65	3.69	16.26	15.67	13.4	6.49	6.24	6.46	2.47	2.14	5.5	7.92	4.02		-0.314073	-0.345134	2	0.00329586
NHMUK PV M 106278	Cueva de Bosque Humido	Dominican Republic	19.08	-69.48		11.91	4.67	19.89	19.22	16.87	8.19	7.79	8.35	2.89	2.8	6.77	9.32	4.4		4.69229	0.528732	3	1.11e-13
NHMUK PV M 106279	Cueva de Bosque Humido	Dominican Republic	19.08	-69.48		9.36	3.65	15.79	15.19	12.79	6.63	6.18	6.28	2.41	2.27	5.47	7.74	3.92		-0.657104	-0.533806	2	0.000267034
NHMUK PV M 106280	Cueva de Bosque Humido	Dominican Republic	19.08	-69.48		10.2	3.54	18	17.29	14.44	7.87	7.42	7.01	2.8	2.35	6.06	8.54	4.36		1.79522	-0.692611	2	0.124402
NHMUK PV M 106281	Cueva de Bosque Humido	Dominican Republic	19.08	-69.48		9.82	3.7	16.94	16.1	12.94	7.16	6.64	6.25	2.45	2.25	6.24	8.36	3.99		0.381421	-0.732935	2	0.000963474
NHMUK PV M 106282	Cueva de Bosque Humido	Dominican Republic	19.08	-69.48		11.64	4.17	20.57	19.58	16.9	8.94	8.53	9.09	3.27	3.07	7.26	10.17	4.9		5.98596	-0.775445	3	2.75e-08
NHMUK PV M 106283	Cueva de Bosque Humido	Dominican Republic	19.08	-69.48		9.54	3.6	16.45	15.68	13.49	6.95	6.46	6.6	2.52	2.16	5.54	7.93	4.08		-0.0648862	-0.460448	2	0.00239649
NHMUK PV M 106284	Cueva de Bosque Humido	Dominican Republic	19.08	-69.48		9.99	3.68	17.12	16.05	13.22	7.24	6.44	6.27	2.64	2.18	6.22	8.83	4.18		0.688167	-0.980019	2	0.000431891
NHMUK PV M 106285	Cueva de Bosque Humido	Dominican Republic	19.08	-69.48		11.51	4.5	20.21	19.2	17.16	8.92	8.32	8.88	3.02	2.76	6.45	9.11	4.41		4.93595	0.66367	3	1.55e-15
NHMUK PV M 106286	Cueva de Bosque Humido	Dominican Republic	19.08	-69.48		9.79	3.74	16.95	16.11	13.56	6.97	6.67	6.74	2.62	2.3	5.82	8.17	4.2		0.60359	-0.599132	2	0.00542201
NHMUK PV M 106287	Cueva de Bosque Humido	Dominican Republic	19.08	-69.48		11.43	4.36	19.44	18.57	15.64	8.29	7.84	8.07	2.91	2.52	6.99	9.24	4.24		3.9308	0.127989	3	1.21e-08
NHMUK PV M 106288	Cueva de Bosque Humido	Dominican Republic	19.08	-69.48		11.79	4.51	20.13	19.48	16.76	8.48	8.32	8.3	3.32	2.95	6.97	9.15	4.34		5.14556	0.165012	3	4.62e-12
NHMUK PV M 106289	Cueva de Bosque Humido	Dominican Republic	19.08	-69.48		12.23	4.57	21.23	19.92	16.86	9.12	8.46	8.56	3.58	3.04	7.16	10.12	4.79		6.41176	-0.381371	3	9.07e-12
NHMUK PV M 106290	Cueva de Bosque Humido	Dominican Republic	19.08	-69.48		11.93	4.56	20.25	19.45	16.92	8.56	8.09	8.51	3.04	2.93	6.89	9.69	4.81		5.39997	-0.0715873	3	4.79e-11
NHMUK PV M 106291	Cueva de Bosque Humido	Dominican Republic	19.08	-69.48		11.78	4.53	20.78	19.56	16.45	9.15	8.43	8.16	3.18	2.85	7.33	10.16	4.89		5.83629	-0.557489	3	4.16e-09
NHMUK PV M 106292	Cueva de Bosque Humido	Dominican Republic	19.08	-69.48		11.41	4.52	18.99	17.78	16.54	7.51	7.06	8.29	2.87	2.51	5.95	8.73	4.37		3.24618	0.724384	3	1.77e-11
NHMUK PV M 106293	Cueva de Bosque Humido	Dominican Republic	19.08	-69.48		9.69	3.89	16.36	15.96	13.01	7.03	6.66	6.31	2.57	2.26	5.96	8.09	3.92		0.261887	-0.480789	2	0.00526753
NHMUK PV M 106294	Cueva de Bosque Humido	Dominican Republic	19.08	-69.48		7.47	2.83	12.61	11.81	9.81	4.97	4.58	4.27	1.6	1.21	4.08	5.86	2.95		-6.28705	-0.048314	1	7.47e-06
Key: NHMUK, Natural History Museum; UF, Florida Museum of Natural History
